# Supplementary material for: Haemoproteosis lethality in a woodpecker, with molecular and morphological characterization of Haemoproteus velans (Haemosporida, Haemoproteidae)
Source: Int J Parasitol Parasites Wildl. 2019 Jul 19;10:93–100. doi: 10.1016/j.ijppaw.2019.07.007 (PMC6690637; doi:10.1016/j.ijppaw.2019.07.007)
Supplement: Multimedia component 1 [file mmc1.xml]

<?xml version="1.0" encoding="UTF-8" standalone="no"?><data:data><datasets><author>tierrag2@gmail.com</author><type>0</type><dataset><value>1</value><reason>Data will be made available on request</reason><comments/></dataset></datasets></data:data>
